# Supplementary material for: Systematic analysis of naturally occurring insertions and deletions that alter transcription factor spacing identifies tolerant and sensitive transcription factor pairs
Source: eLife. 2022 Jan 20;11:e70878. doi: 10.7554/eLife.70878 (PMC8809895; doi:10.7554/eLife.70878)
Supplement: Figure 1—source data 2. [file elife-70878-fig1-data2.txt]

	Transcription factor #1	Transcription factor #2	Constrained spacing (bp)	Repetitive region only (True/False)	p-value (Monte Carlo procedures for constrained pair, KS-test for relaxed pair)
Constrained	BHLHE40	PKNOX1	11	T	<1e-5
	CEBPB	PKNOX1	13	T	<1e-5
	CEBPB	TEAD4	2	T	<1e-5
	EGR1	FOSL1	29	T	<1e-5
	EGR1	JUND	29	T	<1e-5
	EGR1	NFE2	29	T	<1e-5
	EGR1	NR2C1	8	T	<1e-5
	EGR1	NR2C2	8	T	<1e-5
	EGR1	NR2F1	6	T	<1e-5
	EGR1	NR2F6	5	T	<1e-5
	EGR1	RREB1	4	T	<1e-5
	FOSL1	NFATC3	2	F	<1e-5
	FOSL1	NR2F1	46	T	<1e-5
	GATA1	TAL1	8	F	<1e-5
	GATA2	TAL1	8	F	<1e-5
	GATA2	TCF3	7	F	<1e-5
	GATA2	TCF12	7	F	<1e-5
	JUND	MEF2A	3	T	<1e-5
	JUND	NFATC3	2	F	<1e-5
	JUND	NR2F1	46	T	<1e-5
	NFATC3	NFE2	2	F	<1e-5
	NFATC3	TEAD1	1	F	<1e-5
	NFIC	NFIX	5	F	<1e-5
	NFIC	NR2C1	17	T	<1e-5
	NR2F2	SOX6	5	T	<1e-5
	PKNOX1	USF2	10	T	<1e-5
	SOX6	TAL1	8	F	<1e-5
	SOX6	TCF3	7	F	<1e-5
	SRF	STAT5A	24,45	T	<1e-5
Relaxed	FOSL1	JUN	na	na	5.18E-29
	FOSL1	JUNB	na	na	3.62E-36
	FOSL1	JUND	na	na	1.21E-114
	BACH1	FOSL1	na	na	1.52E-19
	FOSL1	NFE2	na	na	3.64E-63
	CREB1	FOSL1	na	na	4.22E-06
	CREM	FOSL1	na	na	2.05E-12
	ATF3	FOSL1	na	na	4.91E-18
	FOSL1	MAFK	na	na	1.02E-21
	CEBPB	FOSL1	na	na	7.60E-08
	FOSL1	KLF16	na	na	2.82E-05
	FOSL1	IKZF1	na	na	2.27E-07
	FOSL1	ZEB2	na	na	7.83E-07
	ETV1	FOSL1	na	na	7.26E-06
	FOSL1	SPI1	na	na	2.83E-06
	FOSL1	GATA1	na	na	8.74E-06
	FOSL1	GATA2	na	na	1.82E-07
	FOSL1	TAL1	na	na	4.66E-12
	FOSL1	TCF3	na	na	3.42E-05
	FOSL1	USF2	na	na	2.63E-10
	BHLHE40	FOSL1	na	na	4.54E-10
	FOSL1	PKNOX1	na	na	2.95E-06
	FOSL1	MEIS2	na	na	7.43E-08
	FOSL1	NR2F2	na	na	1.23E-08
	FOSL1	STAT5A	na	na	6.51E-08
	FOSL1	SOX6	na	na	2.11E-08
	FOSL1	FOXA3	na	na	7.94E-05
	FOSL1	FOXJ2	na	na	2.46E-05
	FOSL1	TEAD4	na	na	8.51E-09
	JUN	JUNB	na	na	3.70E-12
	JUN	JUND	na	na	6.21E-40
	JUN	NFE2	na	na	1.15E-18
	CREB1	JUN	na	na	1.51E-13
	CREM	JUN	na	na	4.91E-18
	ATF3	JUN	na	na	1.81E-18
	JUN	MAFK	na	na	1.98E-06
	CEBPB	JUN	na	na	1.02E-06
	JUN	NR2C2	na	na	9.06E-05
	JUNB	JUND	na	na	2.24E-43
	BACH1	JUNB	na	na	8.74E-10
	JUNB	NFE2	na	na	6.55E-30
	CREM	JUNB	na	na	7.71E-06
	ATF3	JUNB	na	na	3.79E-08
	JUNB	MAFK	na	na	1.32E-09
	JUNB	TAL1	na	na	3.22E-07
	JUNB	SOX6	na	na	6.49E-05
	JUNB	TEAD4	na	na	3.20E-05
	BACH1	JUND	na	na	2.48E-21
	JUND	NFE2	na	na	1.89E-72
	CREB1	JUND	na	na	1.20E-08
	CREM	JUND	na	na	1.44E-19
	ATF3	JUND	na	na	1.23E-26
	JUND	MAFK	na	na	1.10E-27
	CEBPB	JUND	na	na	1.44E-08
	JUND	KLF16	na	na	1.26E-06
	CTCF	JUND	na	na	4.98E-09
	IKZF1	JUND	na	na	1.44E-07
	JUND	ZEB2	na	na	4.01E-06
	ETV1	JUND	na	na	1.97E-07
	JUND	SPI1	na	na	2.45E-06
	GABPA	JUND	na	na	1.23E-05
	GATA1	JUND	na	na	4.61E-06
	GATA2	JUND	na	na	5.43E-08
	JUND	TAL1	na	na	3.63E-12
	JUND	TCF3	na	na	1.04E-06
	JUND	USF2	na	na	3.10E-11
	JUND	MYC	na	na	6.18E-05
	BHLHE40	JUND	na	na	3.85E-09
	JUND	PKNOX1	na	na	5.73E-08
	JUND	MEIS2	na	na	3.40E-09
	JUND	NR2C2	na	na	4.55E-05
	JUND	NR2F2	na	na	4.80E-10
	JUND	STAT5A	na	na	5.34E-09
	JUND	SOX6	na	na	1.07E-08
	JUND	NFIC	na	na	4.79E-05
	JUND	TEAD4	na	na	1.35E-09
	EGR1	NRF1	na	na	6.51E-34
	KLF13	NRF1	na	na	3.52E-05
	KLF16	NRF1	na	na	4.38E-07
	NRF1	SP1	na	na	1.38E-07
	CTCF	NRF1	na	na	6.28E-06
	NRF1	RREB1	na	na	3.43E-22
	NRF1	RUNX1	na	na	2.78E-05
	BHLHE40	NRF1	na	na	1.59E-10
	E2F5	NRF1	na	na	2.57E-06
	BACH1	NFE2	na	na	1.48E-27
	BACH1	MAFK	na	na	1.29E-24
	CREB1	NFE2	na	na	6.04E-05
	CREM	NFE2	na	na	1.31E-11
	ATF3	NFE2	na	na	3.46E-10
	MAFK	NFE2	na	na	3.37E-47
	CEBPB	NFE2	na	na	3.63E-05
	KLF16	NFE2	na	na	8.23E-05
	IKZF1	NFE2	na	na	8.45E-06
	ETV1	NFE2	na	na	1.80E-05
	NFE2	SPI1	na	na	6.71E-05
	GATA2	NFE2	na	na	7.51E-06
	NFE2	TAL1	na	na	1.99E-10
	NFE2	TCF3	na	na	9.02E-05
	NFE2	USF2	na	na	1.72E-06
	BHLHE40	NFE2	na	na	3.03E-05
	NFE2	PKNOX1	na	na	2.26E-05
	MEIS2	NFE2	na	na	1.64E-06
	NFE2	NR2F2	na	na	1.58E-05
	NFE2	STAT5A	na	na	3.07E-05
	NFE2	SOX6	na	na	2.55E-06
	NFE2	TEAD4	na	na	3.44E-07
	CREB1	CREM	na	na	4.75E-39
	ATF1	CREB1	na	na	1.69E-13
	ATF3	CREB1	na	na	2.78E-16
	CREB1	EGR1	na	na	4.02E-05
	CREB1	TAL1	na	na	2.74E-05
	ATF1	CREM	na	na	4.38E-16
	ATF3	CREM	na	na	1.31E-20
	CREM	MAFK	na	na	4.71E-05
	CEBPB	CREM	na	na	7.44E-06
	CREM	EGR1	na	na	8.13E-06
	CREM	CTCF	na	na	6.48E-13
	CREM	GABPA	na	na	2.63E-05
	CREM	TAL1	na	na	2.04E-05
	CREM	USF2	na	na	2.39E-07
	BHLHE40	CREM	na	na	5.44E-06
	ATF1	ATF3	na	na	1.52E-06
	ATF1	EGR1	na	na	4.41E-06
	ATF3	CEBPB	na	na	2.40E-09
	ATF3	CEBPG	na	na	2.88E-07
	CTCF	MAFK	na	na	5.17E-08
	MAFK	TAL1	na	na	1.05E-08
	CEBPB	CEBPG	na	na	2.94E-45
	CEBPB	IRF9	na	na	5.90E-06
	EGR1	KLF16	na	na	2.71E-22
	EGR1	SP1	na	na	5.61E-09
	CTCF	EGR1	na	na	1.84E-05
	EGR1	IKZF1	na	na	5.65E-10
	EGR1	ZEB2	na	na	1.23E-06
	EGR1	SPI1	na	na	1.18E-05
	EGR1	GATA2	na	na	1.87E-05
	EGR1	TCF3	na	na	3.58E-05
	EGR1	USF2	na	na	9.20E-06
	EGR1	MYC	na	na	2.92E-06
	BHLHE40	EGR1	na	na	2.73E-07
	E2F5	EGR1	na	na	3.67E-05
	EGR1	NFIC	na	na	1.04E-06
	KLF1	SP1	na	na	1.75E-05
	CTCF	KLF16	na	na	1.26E-38
	IKZF1	KLF16	na	na	5.48E-05
	ELK1	KLF16	na	na	5.44E-05
	ETV1	KLF16	na	na	4.64E-05
	ETV6	KLF16	na	na	5.14E-07
	KLF16	SPI1	na	na	3.01E-05
	GATA1	KLF16	na	na	5.12E-08
	GATA2	KLF16	na	na	1.80E-09
	KLF16	RUNX1	na	na	5.39E-05
	KLF16	TAL1	na	na	7.67E-17
	KLF16	TCF3	na	na	2.07E-08
	KLF16	TCF12	na	na	5.22E-06
	KLF16	MYC	na	na	1.68E-05
	KLF16	SOX6	na	na	1.17E-09
	KLF16	NFIC	na	na	2.36E-06
	CTCF	IKZF1	na	na	1.17E-05
	CTCF	ZEB2	na	na	2.01E-05
	CTCF	ETS1	na	na	1.07E-05
	CTCF	ETV1	na	na	4.53E-07
	CTCF	SPI1	na	na	1.59E-05
	CTCF	GABPA	na	na	2.39E-06
	CTCF	IRF2	na	na	5.46E-08
	CTCF	RUNX1	na	na	5.63E-10
	CTCF	TAL1	na	na	6.99E-06
	CTCF	TCF3	na	na	8.87E-11
	CTCF	MYC	na	na	5.37E-17
	CTCF	NR2F2	na	na	3.86E-06
	CTCF	NR2F6	na	na	8.47E-06
	CTCF	E2F5	na	na	7.05E-07
	CTCF	NFIC	na	na	5.75E-05
	CTCF	TEAD4	na	na	3.78E-19
	IKZF1	RREB1	na	na	1.10E-05
	ELF1	IKZF1	na	na	8.57E-05
	ETV1	IKZF1	na	na	6.80E-14
	ETV6	IKZF1	na	na	1.78E-20
	IKZF1	SPI1	na	na	1.56E-61
	GABPA	IKZF1	na	na	1.71E-13
	GATA1	IKZF1	na	na	1.90E-06
	GATA2	IKZF1	na	na	9.88E-09
	IKZF1	IRF1	na	na	1.04E-05
	IKZF1	TAL1	na	na	3.76E-06
	IKZF1	NFATC3	na	na	8.15E-08
	IKZF1	STAT1	na	na	2.31E-06
	IKZF1	STAT5A	na	na	4.89E-06
	IKZF1	SOX6	na	na	2.73E-09
	IKZF1	TEAD4	na	na	2.12E-06
	NFIC	RREB1	na	na	2.02E-07
	TAL1	ZEB2	na	na	1.23E-05
	USF2	ZEB2	na	na	1.48E-05
	ELF1	ELF4	na	na	2.93E-08
	ELF1	ELK1	na	na	1.10E-06
	ELF1	ETV1	na	na	1.02E-10
	ELF1	ETV6	na	na	6.39E-09
	ELF1	SPI1	na	na	3.14E-18
	ELF1	GABPA	na	na	6.55E-11
	ELF4	ELK1	na	na	6.00E-08
	ELF4	ETS1	na	na	2.93E-05
	ELF4	ETV1	na	na	1.19E-09
	ELF4	ETV6	na	na	6.50E-07
	ELF4	SPI1	na	na	1.64E-13
	ELF4	GABPA	na	na	7.57E-13
	ELK1	ETS1	na	na	8.53E-06
	ELK1	ETV1	na	na	8.79E-09
	ELK1	ETV6	na	na	1.99E-06
	ELK1	SPI1	na	na	8.35E-05
	ELK1	GABPA	na	na	9.35E-12
	ETS1	ETV1	na	na	5.80E-09
	ETS1	ETV6	na	na	2.13E-05
	ETS1	GABPA	na	na	5.16E-10
	ETV1	ETV6	na	na	1.45E-14
	ETV1	SPI1	na	na	1.54E-20
	ETV1	GABPA	na	na	2.78E-28
	ETV1	GATA1	na	na	1.41E-05
	ETV1	GATA2	na	na	1.56E-07
	ETV1	TAL1	na	na	1.61E-05
	ETV1	SOX6	na	na	2.28E-06
	ETV6	SPI1	na	na	2.74E-34
	ETV6	GABPA	na	na	1.87E-15
	ETV6	GATA2	na	na	8.31E-05
	ETV6	TAL1	na	na	8.02E-06
	GABPA	SPI1	na	na	1.60E-28
	IRF1	SPI1	na	na	1.06E-06
	IRF2	SPI1	na	na	4.55E-05
	SPI1	STAT1	na	na	5.22E-06
	E2F8	SPI1	na	na	2.40E-06
	NFIC	SPI1	na	na	9.05E-06
	GABPA	NFIC	na	na	3.04E-05
	GATA1	GATA2	na	na	5.09E-16
	GATA1	RUNX1	na	na	1.41E-05
	GATA1	TCF3	na	na	2.86E-13
	GATA1	TCF12	na	na	5.85E-11
	GATA1	NR2F2	na	na	4.32E-06
	GATA1	STAT5A	na	na	1.67E-06
	GATA1	SOX6	na	na	2.26E-15
	FOXJ2	GATA1	na	na	1.85E-06
	GATA1	NFIC	na	na	1.03E-08
	GATA1	TEAD4	na	na	3.32E-09
	GATA2	RUNX1	na	na	2.60E-06
	GATA2	MEIS2	na	na	9.70E-06
	GATA2	NR2F2	na	na	4.13E-08
	GATA2	STAT2	na	na	1.38E-05
	GATA2	STAT5A	na	na	5.78E-11
	GATA2	SOX6	na	na	9.45E-12
	GATA2	NFIC	na	na	1.03E-18
	GATA2	TEAD4	na	na	3.53E-12
	IRF1	IRF2	na	na	1.56E-55
	RUNX1	TAL1	na	na	2.02E-11
	RUNX1	SOX6	na	na	6.77E-06
	TAL1	TCF3	na	na	2.48E-44
	TAL1	TCF12	na	na	4.64E-26
	MYC	TAL1	na	na	3.17E-06
	MEIS2	TAL1	na	na	3.21E-05
	NR2F1	TAL1	na	na	3.36E-05
	NR2F2	TAL1	na	na	7.94E-13
	NR2F6	TAL1	na	na	9.03E-05
	STAT2	TAL1	na	na	4.22E-06
	STAT5A	TAL1	na	na	3.25E-12
	NFIC	TAL1	na	na	3.49E-17
	TAL1	TEAD4	na	na	9.17E-20
	TCF12	TCF3	na	na	4.44E-06
	MYC	TCF3	na	na	5.93E-05
	NR2F2	TCF3	na	na	2.09E-05
	TCF3	TEAD4	na	na	4.38E-05
	SOX6	TCF12	na	na	2.64E-12
	NFIC	TCF12	na	na	8.40E-06
	MYC	USF2	na	na	9.79E-19
	SREBF2	USF2	na	na	5.18E-05
	BHLHE40	USF2	na	na	5.34E-36
	BHLHE40	MYC	na	na	4.29E-15
	NFATC3	TEAD2	na	na	2.01E-06
	PBX2	PKNOX1	na	na	2.70E-15
	MEIS2	PKNOX1	na	na	1.01E-17
	CUX1	PKNOX1	na	na	5.82E-05
	MEIS2	PBX2	na	na	3.12E-08
	NR2C1	NR2C2	na	na	6.61E-36
	NR2C1	NR2F1	na	na	6.07E-20
	NR2C1	NR2F2	na	na	5.31E-22
	NR2C1	NR2F6	na	na	8.46E-16
	NR2C2	NR2F1	na	na	2.68E-27
	NR2C2	NR2F2	na	na	9.57E-22
	NR2C2	NR2F6	na	na	1.55E-21
	NR2F1	NR2F2	na	na	4.35E-28
	NR2F1	NR2F6	na	na	1.41E-22
	NR2F2	NR2F6	na	na	4.73E-23
	STAT1	STAT2	na	na	1.76E-06
	STAT1	STAT5A	na	na	4.71E-07
	SOX6	STAT1	na	na	7.49E-05
	SOX6	STAT5A	na	na	3.42E-11
	FOXJ2	SOX6	na	na	6.47E-05
	NFIC	SOX6	na	na	1.16E-14
	SOX6	TEAD4	na	na	1.93E-12
	E2F1	E2F3	na	na	7.95E-06
	E2F1	E2F8	na	na	5.72E-05
	E2F1	TFDP1	na	na	4.77E-06
	E2F3	TFDP1	na	na	5.78E-08
	E2F5	TFDP1	na	na	4.85E-05
	E2F7	E2F8	na	na	5.32E-05
	E2F8	TFDP1	na	na	5.19E-06
	TEAD1	TEAD2	na	na	1.93E-09
	TEAD1	TEAD4	na	na	6.08E-07
	TEAD2	TEAD4	na	na	2.28E-05
