# Supplementary material for: Systematic analysis of naturally occurring insertions and deletions that alter transcription factor spacing identifies tolerant and sensitive transcription factor pairs
Source: eLife. 2022 Jan 20;11:e70878. doi: 10.7554/eLife.70878 (PMC8809895; doi:10.7554/eLife.70878)
Supplement: Figure 2—source data 1. [file elife-70878-fig2-data1.txt]

	TF pair	singleton b/w motifs	singleton at motifs	singleton in backgrounds	singleton b/w motifs odds ratio	singleton at motifs odds ratio	rare b/w motifs	rare at motifs	rare in backgrounds	rare b/w motifs odds ratio	rare at motifs odds ratio	high-freq. b/w motifs	high-freq. at motifs	high-freq. in backgrounds	high-freq. b/w motifs odds ratio	high-freq. at motifs odds ratio
Constrained	CEBPB_TEAD4	12	40	400	1.587272727	1.265217391	8	32	337	1.020771513	1.13419057	3	14	245	0.45122449	0.584920635
	CEBPB_PKNOX1	29	39	367	2.115556106	1.564782016	19	32	321	1.174552181	1.346854908	3	8	268	0.160447761	0.289257936
	EGR1_FOSL1	94	80	549	1.352641166	1.00102954	57	63	439	0.823433211	0.976907484	23	29	193	0.779741276	1.038153556
	EGR1_JUND	122	85	660	1.361842919	0.894085082	70	71	494	0.838866397	1.08158924	28	33	228	0.738121345	1.070681511
	EGR1_NR2F1	11	33	273	1.556318681	1.623984711	6	20	206	0.842419716	1.014023732	2	3	103	0.547115934	0.263235025
	EGR1_NR2F6	18	33	218	2.559633028	1.251376147	4	23	159	0.351057747	1.110220126	4	7	89	0.770173647	0.529494382
	GATA1_TAL1	92	190	1949	1.205839825	1.431005567	65	105	1349	1.189306894	0.912345015	12	29	618	0.407890668	0.524611925
	GATA1_TCF3	33	64	762	1.164294367	0.946913894	20	46	479	1.051335582	1.178810021	6	16	220	0.638593482	0.820495868
	GATA2_TAL1	139	280	2898	1.26305498	1.111871886	90	177	2052	1.03316886	0.910654905	21	77	871	0.521159737	0.957550239
	GATA2_TCF3	56	115	1286	1.231160752	1.030038592	37	83	887	1.087865285	1.098155903	7	25	357	0.458148851	0.768539739
	GATA2_TCF12	48	85	926	1.81425486	1.045109162	24	58	675	0.833812636	0.934249158	3	25	270	0.247067901	1.036648537
	FOSL1_NFATC3	13	37	402	1.726057214	1.062189055	6	30	294	0.727891156	1.240723562	2	7	133	0.550850811	0.546739984
	JUND_NFATC3	14	34	377	4.740937224	1.328504387	3	21	260	0.412087912	1.035502959	0	5	123	0	0.470805617
	NFATC3_NFE2	6	23	263	1.562737643	1.597465146	4	13	194	1.178694158	0.919381443	0	2	80	0	0.317361111
	SOX6_TAL1	120	226	2368	1.220918083	1.137966251	78	146	1628	1.060603115	0.999808603	19	50	709	0.540838569	0.757541289
	SOX6_TCF3	43	85	916	1.406782645	1.064275702	28	62	636	1.15709598	1.133254717	3	19	293	0.223813873	0.684636995
	JUND_NR2F1	68	30	358	1.294434099	1.233519553	42	17	228	1.146710526	0.977146814	12	8	140	0.456623377	0.712462006
	FOSL1_NR2F1	75	28	345	1.381987578	1.031884058	44	20	223	1.084067832	1.190832088	12	8	133	0.430656473	0.711779449
Relaxed	CEBPB_CEBPG	634	586	4138	1.170782443	1.253431654	427	395	3154	0.936907047	0.986935742	195	142	1599	0.838141652	0.660111856
	CTCF_JUND	873	712	4132	1.176700145	1.189476539	571	460	3075	0.928115813	0.918044036	221	179	1336	0.825606578	0.823898066
	CTCF_TCF3	1436	1095	6546	1.093097766	1.132366473	1023	758	4842	1.011565469	0.993712491	379	274	2144	0.8186596	0.785412522
	JUND_TCF3	944	498	4072	1.154714542	1.14593263	614	343	2854	0.993235673	1.079240159	225	103	1325	0.754886526	0.640188455
	ETV1_TAL1	984	499	4167	0.969655893	1.055795281	735	346	2929	1.073482993	1.020429917	272	123	1206	0.931020677	0.856475021
	ELF1_ETV1	936	687	4156	1.058702409	1.152600262	674	456	3153	0.965394396	0.909554241	302	202	1435	0.95540416	0.90014236
	BHLHE40_EGR1	797	574	3254	1.055869496	0.875275725	630	518	2646	1.001596169	1.047957572	277	270	1264	0.906067877	1.154106969
	CTCF_TEAD4	1403	1198	8327	1.090657136	1.202711	974	807	6191	0.963797545	0.990541308	444	291	2988	0.907569698	0.705187834
	CREM_CTCF	665	595	3633	1.170770463	1.238540083	465	386	2648	1.059866214	0.983450937	151	135	1292	0.649628072	0.669007584
	CTCF_MAFK	1080	688	4963	1.114079482	1.158246544	753	478	3617	1.015107452	1.039503741	267	147	1605	0.778683635	0.673955211
	CTCF_MYC	1351	1146	6916	1.159093309	1.202867122	959	779	5089	1.061414249	1.019736906	306	255	2417	0.657953135	0.657953135
	ELF1_SPI1	927	820	4206	1.080585587	1.094555426	658	566	3134	0.986755513	0.95479026	289	261	1509	0.886901514	0.915976005
	ATF3_CREB1	256	301	1523	0.918639926	1.185131229	227	207	1145	1.209632302	0.996216191	89	81	582	0.844706267	0.73094407
	ATF3_CREM	290	296	1700	0.851126408	1.06398927	248	219	1258	1.093221564	1.050861983	128	88	618	1.138773595	0.817871618
Random	CEBPB_GATA1	509	236	1938	1.209109972	1.242966299	316	147	1429	0.88523443	0.906825513	123	51	592	0.847954545	0.757343342
	CEBPB_USF2	346	228	1745	1.036710109	1.330533011	275	128	1300	1.141257163	0.808670367	97	63	645	0.737407782	0.835445519
	ELF1_TAL1	505	218	1833	1.045446755	1.012829312	344	155	1301	0.971142806	1.012682552	143	62	547	0.965028219	0.952345477
	CEBPB_EGR1	464	305	1702	1.183235409	1.006938616	287	224	1257	0.87038207	0.996991428	148	112	631	0.924139183	0.992837007
	SPI1_TCF3	1030	620	3967	1.206417592	1.100404871	680	419	2878	0.995554371	0.964861266	211	169	1262	0.669268589	0.882236974
