# Supplementary material for: Systematic analysis of naturally occurring insertions and deletions that alter transcription factor spacing identifies tolerant and sensitive transcription factor pairs
Source: eLife. 2022 Jan 20;11:e70878. doi: 10.7554/eLife.70878 (PMC8809895; doi:10.7554/eLife.70878)
Supplement: Figure 5—source data 1. [file elife-70878-fig5-data1.txt]

Region_ChIP	No indel	Indel altering spacing size -75	Indel altering spacing size -74	Indel altering spacing size -73	Indel altering spacing size -72	Indel altering spacing size -71	Indel altering spacing size -70	Indel altering spacing size -69	Indel altering spacing size -68	Indel altering spacing size -67	Indel altering spacing size -66	Indel altering spacing size -65	Indel altering spacing size -64	Indel altering spacing size -63	Indel altering spacing size -62	Indel altering spacing size -61	Indel altering spacing size -60	Indel altering spacing size -59	Indel altering spacing size -58	Indel altering spacing size -57	Indel altering spacing size -56	Indel altering spacing size -55	Indel altering spacing size -54	Indel altering spacing size -53	Indel altering spacing size -52	Indel altering spacing size -51	Indel altering spacing size -50	Indel altering spacing size -49	Indel altering spacing size -48	Indel altering spacing size -47	Indel altering spacing size -46	Indel altering spacing size -45	Indel altering spacing size -44	Indel altering spacing size -43	Indel altering spacing size -42	Indel altering spacing size -41	Indel altering spacing size -40	Indel altering spacing size -39	Indel altering spacing size -38	Indel altering spacing size -37	Indel altering spacing size -36	Indel altering spacing size -35	Indel altering spacing size -34	Indel altering spacing size -33	Indel altering spacing size -32	Indel altering spacing size -31	Indel altering spacing size -30	Indel altering spacing size -29	Indel altering spacing size -28
region1_CEBPb	487652	0	0	0	0	0	0	0	0	0	0	0	0	0	0	0	0	0	0	0	0	0	0	0	0	0	0	0	0	0	0	0	0	0	0	0	1	0	29648	2	27353	80600	16031	9	7	40314	35639	9	21
region1_input	918568	0	0	0	0	0	0	0	0	0	0	0	0	0	0	0	0	0	0	0	0	0	0	0	0	0	0	0	0	0	0	0	0	0	0	0	16	4	13831	61	70730	21685	19173	92	22744	54015	357	58	67
region2_CEBPb	550663	0	0	0	0	0	0	0	0	0	0	0	0	0	0	0	0	0	0	0	0	0	0	0	0	0	0	0	0	0	0	0	0	0	0	0	0	0	0	0	8	0	7168	1743	0	1720	3	4909	301771
region2_input	435949	0	0	0	0	0	0	0	0	0	0	0	0	0	0	0	0	0	0	0	0	0	0	0	0	0	0	0	0	0	0	0	0	0	0	0	0	0	63431	0	1	5	40429	3320	1	5435	1	2568	143605
region3_CEBPb	386161	0	0	0	0	0	0	0	0	0	0	0	0	0	0	0	0	0	0	0	0	0	0	0	0	1	24	0	1	27	9	55814	19141	0	0	0	0	1	7	3	303418	41128	698	24941	32735	408432	45289	0	0
region3_input	509351	0	0	0	0	0	0	0	0	0	0	0	0	0	0	0	0	0	0	0	0	0	0	0	0	0	17	1	1	8840	4	28432	2	62	1	3	22046	0	15063	8447	133074	4508	27695	87903	45540	28243	67990	19447	7548
region4_CEBPb	850718	0	0	0	0	0	0	0	0	0	0	0	0	0	0	0	0	0	0	0	0	0	0	9869	1	1	40671	3	6	14099	10655	1024	2	11690	34292	49391	26	6088	0	5947	22547	420490	193031	51845	24620	41485	25432	140125	65908
region4_input	34948	0	0	0	0	0	0	0	0	0	0	0	0	0	0	0	0	0	0	0	0	0	0	0	1	0	1850	0	0	495	1079	163	2	685	1085	3457	0	606	1414	1016	1228	20704	3715	4271	1488	6058	844	2719	4622
region5_CEBPb	459047	0	0	0	0	0	0	0	0	0	0	0	0	0	0	0	0	0	0	0	0	0	0	0	0	0	0	0	0	0	0	0	0	0	0	0	0	0	0	0	0	0	0	0	0	0	0	0	0
region5_input	422350	0	0	0	0	0	0	0	0	0	0	0	0	0	0	0	0	0	0	0	0	0	0	0	0	0	0	0	0	0	0	0	0	0	0	0	0	0	0	0	0	0	0	0	0	0	0	0	0
region6_CEBPb	597235	0	0	0	0	0	0	0	0	0	0	0	0	0	0	0	0	0	0	0	0	0	0	0	0	0	0	0	0	0	0	0	0	0	0	0	0	0	0	0	0	0	0	0	0	0	0	0	0
region6_input	510703	0	0	0	0	0	0	0	0	0	0	0	0	0	0	0	0	0	0	0	0	0	0	0	0	0	0	0	0	0	0	0	0	0	0	0	0	0	0	0	0	0	0	0	0	0	0	0	0
region1_PU1	185660	0	0	0	0	0	0	0	0	0	0	0	0	0	0	0	0	0	0	0	0	0	0	0	0	0	0	0	0	0	0	0	0	0	0	0	5	0	179	2	43107	2545	1401	33170	8751	984	12182	2315	2016
region5_PU1	572501	0	0	0	0	0	0	0	0	0	0	0	0	0	0	0	0	0	0	0	0	0	0	0	0	0	0	0	0	0	0	0	0	0	0	0	0	0	0	0	0	0	0	0	0	0	0	0	0
region6_PU1	285527	0	0	0	0	0	0	0	0	0	0	0	0	0	0	0	0	0	0	0	0	0	0	0	0	0	0	0	0	0	0	0	0	0	0	0	0	0	0	0	0	0	0	0	0	0	0	0	0
[truncated: 122 more columns]
